# Supplementary material for: A Transcriptome Array-Based Approach to Link SGLT-2 and Intrarenal Complement C5 Synthesis in Diabetic Nephropathy
Source: Int J Mol Sci. 2023 Dec 2;24(23):17066. doi: 10.3390/ijms242317066 (PMC10707485; doi:10.3390/ijms242317066)
Supplement: Supplementary file 1 [file ijms-24-17066-s001.zip]

Archive with 1 entries (1 files):
- ijms-2640768-supplementary.pdf
